# Supplementary material for: Analysis of Pigmentation Changes in Bracts of Bougainvillea × buttiana ‘Miss Manila’ During Different Developmental Periods
Source: Biology (Basel). 2025 Nov 17;14(11):1607. doi: 10.3390/biology14111607 (PMC12650391; doi:10.3390/biology14111607)
Supplement: Supplementary file 1 [file biology-14-01607-s001.zip]

Archive with 1 entries (1 files):
- biology-3903594-supplementary.pdf
